# Supplementary material for: Salinity survival: molecular mechanisms and adaptive strategies in plants
Source: Front Plant Sci. 2025 Feb 28;16:1527952. doi: 10.3389/fpls.2025.1527952 (PMC11906435; doi:10.3389/fpls.2025.1527952)
Supplement: Supplementary file 1 [file Table1.xlsx]

## Sheet: Sheet1
Protein	Description	Pathway
MOCA1	membrane ion transporter	Salt stress perception in plants
AtANN1	membrane ion transporter
AtANN4	membrane ion transporter
SCaBP8/CBL10	calcium-binding protein
LRX3/4/5	leucine-rich extensin-like proteins 3/4/5
RALF22/23	rapid alkalinization factor
FER	Receptor-Like Kinase
TZF1	Zinc Finger Protein
OsBAG6	Regulatory factor
OsCaM1-1	Calmodulin
ACA11	membrane ion transporter
ZmCBL8	Phosphorylation protein
OSCA1	ion channel protein	Plant response to salt stress
MSL8	ion channel protein
BONZAI	Ca²⁺-responsive proteins
SEUSS	Regulatory factor
AGAMOUS	transcription factor
AAO3	oxidase
PYR	ABA receptor
PYL	ABA receptor
RCAR	ABA receptor
PP2Cs	protein phosphatases
SnRK2s	protein kinase
β-AMYLASE1	β-amylase
α-AMYLASE	β-amylase
CLE25	polypeptide
MKKKs/MAP3Ks/MEKKs	protein kinase
MKK4-MPK3, MKKK20-MPK6, TMPK3	protein kinase
ZmCS3	citrate synthase
ZmUGT	glucosyltransferase
ZmCYP709B2	cytochrome P450
SOS1	membrane ion transporter	SOS signaling pathway mediates Na+ extrusion
SOS2	protein kinase
SOS3	Ca²⁺-binding protein
ABI2	protein phosphatases	Functional analysis of SOS proteins and their interactions with other proteins
GIGANTEA（GI）	nuclear protein
14-3-3	regulatory protein
PKS5	protein kinase
GRIK1	phosphorylation protein
CTR1	protein kinase
AFP2	glycoprotein
ABI5	transcription factor
PIP3	second messenger
RLK7	protein kinase
PLD	phospholipase
AtNHX1, AtNHX2, AtNHX5, AtNHX6	ion transport protein	Intracellular compartmentalization of Na+
CaM	calmodulin
AtRab7	ion transport protein
AtHKT1, OsHKT1;1, OsHKT1;4, OsHKT1;5, TaHKT1;4, TaHKT1;5, ZmHKT1;1, ZmHKT1;2	ion transport protein	Na+ uptake
OsDNAJ15	heat shock protein
OsBAG4	chaperone regulatory protein
OsWRKY53	transcription factor
SPL6	transcription factor
HKT2, ZmNC2/ZmHAK4, OsHKT2;1, OsHAK12	ion transport protein
OsHAK1, OsHAK5, OsHAK16, OsHAK21	ion transport protein	Other transporters
AKT1	ion transport protein
ZmHKT2	ion transport protein
TaHKT9-B	ion transport protein
AtNPF2.4, AtNPF2.5	ion transport protein
AtSLAH1, AtSLAH3	ion channel protein
AtCLCc, AtCLCg	ion transport protein
ALMT9	ion transport protein
BIRG1	ion transport protein
ZmMATE29	ion transport protein
ZmRR1	ion transport protein
ZmHP2	ion transport protein
ZmmiR169q	microRNA	Salt stress and oxidative stress response
ZmPER1	period family
miR408	microRNA
ZmLAC9	laccase family
ZmLAC18	laccase family
ZmbHLH32	transcription factor
ZmIAA9	transcription inhibitor
ZmARF1	transcription factor
OsSTRK1	receptor-like kinase
GRF6	transcription factor
miR396b	microRNA
OsTET5	ten-eleven translocation family
OsNF-YC5	transcription factor
OsCYBDOMG1	cytochrome b561 domain protein
VTC1	membrane protein
RCD1	transcription cofactor
ANAC017	transcription factor
TaWRKY1	transcription factor
TaGB1-B	G Protein
TaBAS1	peroxiredoxin
TaDWF4	cytochrome P450
TaBAK1	receptor-like kinases
AtMS2	synthase	Salt stress and stem cell development
PLT1/2	transcription factor
miR393	microRNA
PIN1	auxin transporter
MPK3/6	protein kinase
ARR1/10/12	transcription factor
CLV1/2/3	transmembrane protein
WUS	transcription factor
EIN3	transcription factor
AGL22	transcription factor
BAM1	protein kinase
ROP2	GTPase
TIR1	transport suppressor
AFB	F-box protein
miR165/166	microRNA
PHB	transcription factor
WOX	transcription factor
GSO1	transmembrane receptor kinase
